# Supplementary material for: A Magnetic-Assisted CRISPR-Cas12a Biosensor Incorporating a Y-DNA Probe for Sensitive Detection of Schistosoma japonicum Eggs
Source: Biosensors (Basel). 2026 May 18;16(5):293. doi: 10.3390/bios16050293 (PMC13204850; doi:10.3390/bios16050293)
Supplement: Supplementary file 1 [file biosensors-16-00293-s001.zip]

Archive with 1 entries (1 files):
- biosensors-4275175-supplementary.pdf
